# Supplementary material for: Various Morphologies of Graphitic Carbon Nitride (g-C3N4) and Their Effect on the Thermomechanical Properties of Thermoset Epoxy Resin Composites
Source: Polymers (Basel). 2024 Jul 6;16(13):1935. doi: 10.3390/polym16131935 (PMC11243981; doi:10.3390/polym16131935)
Supplement: Supplementary file 1 [file polymers-16-01935-s001.zip]

Archive with 1 entries (1 files):
- polymers-3003142-supplementary.pdf
